# Supplementary material for: Genome-Wide Mining of CULLIN E3 Ubiquitin Ligase Genes from Uncaria rhynchophylla
Source: Plants (Basel). 2024 Feb 15;13(4):532. doi: 10.3390/plants13040532 (PMC10891735; doi:10.3390/plants13040532)
Supplement: Supplementary file 1 [file plants-13-00532-s001.zip]

Archive with 3 entries (3 files):
- Table S1. The detailed information of 12 UrCUL gene.pdf
- Table S2. The syntenic analysis of UrCUL genes betwe.pdf
- Table S3. The primers used for expression analysis.pdf
